# Supplementary material for: Periostin Safeguards EGFR‐Driven Genomic Instability and Sustains the Immune‐Suppressive Niche in Glioblastoma
Source: Hum Mutat. 2026 May 3;2026:9501906. doi: 10.1155/humu/9501906 (PMC13136588; doi:10.1155/humu/9501906)
Supplement: Supplementary file 5 — Supporting Information 5 Table S1: Patient and sample information for the spatially stratified IDH‐wildtype GBM cohort (GSE286419). [file HUMU-2026-9501906-s005.xlsx]

## Sheet: 1-Sample Info
Table 1: Sample Cohort Information
Sample Name	sample ID	Sex	Diagnosis	MGMT status	NGS / IHC	Tumor location	Primary / Recurrent
GBM1	HGG1C	Male	Glioblastoma, IDH-wildtype	Unmethylated	EGFR-amplification	Right frontal	Primary
	HGG1M
GBM2	HGG2C	Male	Astrocytoma, IDH-mutant	Methylated	EGFR-amplification	Left frontal	Primary
	HGG2M
GBM3	HGG3A	Male	Glioblastoma, IDH-wildtype	Unmethylated	Non-EGFR-amplification	Right temporal	Primary
	HGG3B
GBM4	HGG4C	Female	Glioblastoma, IDH-wildtype	Unmethylated	Non-EGFR-amplification	Right frontal	Primary
	HGG4M
GBM5	HGG5A	Female	Glioblastoma, IDH-wildtype	Methylated	Non-EGFR-amplification	Right temporal	Primary
	HGG5B
GBM6	HGG6C	Male	Glioblastoma, IDH-wildtype	Unmethylated	Non-EGFR-amplification	Left parietal	Recurrent
	HGG6M
